# Supplementary material for: Efficacy and Safety of Polaprezinc (Zinc Compound) on Zinc Deficiency: A Systematic Review and Dose–Response Meta-Analysis of Randomized Clinical Trials Using Individual Patient Data
Source: Nutrients. 2020 Apr 17;12(4):1128. doi: 10.3390/nu12041128 (PMC7230469; doi:10.3390/nu12041128)
Supplement: Supplementary file 1 [file nutrients-12-01128-s001.zip]

Archive with 3 entries (3 files):
- Supplementary File 1/Document S1_Study Protocol.pdf
- Supplementary File 1/Document S2_Statistical Analysis Plan.pdf
- Supplementary File 1/Supplementary Figures and Tables.pdf
